# Supplementary material for: COVID-19 Vaccine Uptake among Healthcare Workers: A Systematic Review and Meta-Analysis
Source: Vaccines (Basel). 2022 Sep 29;10(10):1637. doi: 10.3390/vaccines10101637 (PMC9610263; doi:10.3390/vaccines10101637)
Supplement: Supplementary file 1 [file vaccines-10-01637-s001.zip]

Archive with 14 entries (14 files):
- Supplementary Figure S1.jpg
- Supplementary Figure S2.jpg
- Supplementary Figure S3.jpg
- Supplementary Figure S4.jpg
- Supplementary Figure S5.jpg
- Supplementary Figure S6.jpg
- Supplementary Figure S7.jpg
- Supplementary Figure S8.jpg
- Supplementary Figure S9.jpg
- Supplementary Table S1.pdf
- Supplementary Table S2.pdf
- Supplementary Table S3.pdf
- Supplementary Table S4.pdf
- Supplementary Table S5.pdf
